# Supplementary material for: Ankle Doppler for Cuffless Ankle Brachial Index Estimation and Peripheral Artery Disease Diagnosis Independent of Diabetes
Source: J Clin Med. 2022 Dec 22;12(1):97. doi: 10.3390/jcm12010097 (PMC9821740; doi:10.3390/jcm12010097)
Supplement: Supplementary file 1 [file jcm-12-00097-s001.zip]

Archive with 1 entries (1 files):
- jcm-2074292-supplementary.xlsx
