# Supplementary material for: Ankle Doppler for Cuffless Ankle Brachial Index Estimation and Peripheral Artery Disease Diagnosis Independent of Diabetes
Source: J Clin Med. 2022 Dec 22;12(1):97. doi: 10.3390/jcm12010097 (PMC9821740; doi:10.3390/jcm12010097)
Supplement: Supplementary file 1 [file jcm-12-00097-s001.zip › jcm-2074292-supplementary.xlsx]

## Sheet: Estimator
				PAD	WIfI
	AccI (cm/s2)	eABPI		Severity	Ischaemia
	0	0	PAD	Severe	Grade 3		ABPI Estimator
	10	0.096625
	20	0.169594
	30	0.228242					Enter ankle AccI	Dorsalis pedis	500	cm/s2
	50	0.319413						Posterior tibial	400	cm/s2
	72	0.395405			Grade 2
	100	0.470585
	115	0.504248		Moderate			Calculated	Higher AccI	500	cm/s2
	150	0.570632						eABPI	0.89872
	165	0.595127			Grade 1
	200	0.645529
	250	0.705413
	300	0.755309		Mild
	350	0.798078			Grade 0
	400	0.835503
	450	0.868774
	500	0.89872
	550	0.925946	No PAD
	600	0.950906
	650	0.973947
	700	0.995345
	750	1.01532
	800	1.03404
	850	1.05167
	900	1.06831
	950	1.08409
	1000	1.09907
	1050	1.11334
	1100	1.12696
	1150	1.13999
	1200	1.15248
	1250	1.16447
	1300	1.176
	1400	1.1978
	1500	1.21813
	© Prof. Christian Heiss, c.heiss@surrey.ac.uk, Rodway, A.D., Cheal, D., Allan, C., Pazos-Casal, F., Hanna, L., Field, B.C.T., Pankhania, A., Aston, P.J., Skene, S.S., Maytham, G.D., Heiss, C. Ankle Doppler for Cuffless Ankle Brachial Index Estimation and Peripheral Artery Disease Diagnosis Independent of Diabetes. J. Clin. Med. 2022, 11
